# Supplementary material for: ﻿Review of the genus Apiocephalus Gahan, 1898 (Coleoptera, Cerambycidae) with description of a new species
Source: Zookeys. 2025 Feb 6;1226:77–85. doi: 10.3897/zookeys.1226.139148 (PMC11826228; doi:10.3897/zookeys.1226.139148)
Supplement: XML Treatment for Apiocephalus [file zookeys.1226.139148-treatment1.xml]

<!DOCTYPE tp:taxon-treatment
  PUBLIC "-//TaxonX//DTD Taxonomic Treatment Publishing DTD v0 20100105//EN" "tax-treatment-NSO.dtd">
<tp:taxon-treatment xmlns:tp="http://www.plazi.org/taxpub"><tp:treatment-meta><kwd-group><label>Taxon classification</label><kwd>
              <named-content content-type="kingdom">Animalia</named-content>
            </kwd><kwd>
              <named-content content-type="order">Coleoptera</named-content>
            </kwd><kwd>
              <named-content content-type="family">Cerambycidae</named-content>
            </kwd></kwd-group><mixed-citation publication-type="journal"><person-group><name><surname>Xie</surname><given-names>Guanglin</given-names></name></person-group><article-title>﻿Review of the genus <italic><tp:taxon-name><tp:taxon-name-part taxon-name-part-type="genus" reg="Apiocephalus">Apiocephalus</tp:taxon-name-part></tp:taxon-name></italic> Gahan, 1898 (<tp:taxon-name><tp:taxon-name-part taxon-name-part-type="order">Coleoptera</tp:taxon-name-part></tp:taxon-name>, <tp:taxon-name><tp:taxon-name-part taxon-name-part-type="family">Cerambycidae</tp:taxon-name-part></tp:taxon-name>) with description of a new species</article-title><source>Zookeys</source><day>06</day><month>02</month><year>2025</year><volume>1226</volume><fpage>77</fpage><lpage>85</lpage><pub-id pub-id-type="doi">10.3897/zookeys.1226.139148</pub-id></mixed-citation></tp:treatment-meta><tp:nomenclature><label>﻿Genus</label><tp:taxon-name>
            <object-id xmlns:xlink="http://www.w3.org/1999/xlink" content-type="arpha" xlink:type="simple">E9158DCA-96A4-56B7-8589-24DCE6A83D8A</object-id>
            <tp:taxon-name-part taxon-name-part-type="genus" reg="Apiocephalus">Apiocephalus</tp:taxon-name-part>
          </tp:taxon-name><tp:taxon-authority>Gahan, 1898</tp:taxon-authority><tp:nomenclature-citation-list><tp:nomenclature-citation><tp:taxon-name>
                <tp:taxon-name-part taxon-name-part-type="genus" reg="Apiocephalus">Apiocephalus</tp:taxon-name-part>
              </tp:taxon-name><comment>Gahan, 1898: 42; <xref ref-type="bibr" rid="B7">Gahan 1906</xref>: 74 [redescription].</comment></tp:nomenclature-citation></tp:nomenclature-citation-list></tp:nomenclature><tp:treatment-sec sec-type="type species" id="SECID0EYFAC"><title>Type species.</title><p><italic><tp:taxon-name><tp:taxon-name-part taxon-name-part-type="genus" reg="Apiocephalus">Apiocephalus</tp:taxon-name-part><tp:taxon-name-part taxon-name-part-type="species" reg="punctipennis">punctipennis</tp:taxon-name-part></tp:taxon-name></italic> Gahan, 1898.</p></tp:treatment-sec><tp:treatment-sec sec-type="redescription" id="SECID0EJGAC"><title>Redescription.</title><p>Head prolonged, markedly narrowed behind eyes; eyes prominent, coarsely faceted. Antennae longer than body; scape long and curved, thickened apically; antennomere 3 approximately equal in length to antennomere 4 but distinctly shorter than antennomere 5; antennomeres 5–10 gradually decreasing in length. Pronotum strongly narrowed anteriorly, constricted before apex, with two developed lateral spines; disc provided with four protuberances, of which the anterior two are before middle, low, and the posterior two are after middle, strongly ridged. Elytra much broader than pronotum, with sides subparallel in basal two-thirds, thence converging more strongly towards apices which are truncate. Male metatarsomere 1 approximately as long as metatarsomere 2 and 3 combined.</p></tp:treatment-sec><tp:treatment-sec sec-type="distribution" id="SECID0EOGAC"><title>Distribution.</title><p>Kenya, India, China (new country record).</p></tp:treatment-sec><tp:treatment-sec sec-type="remarks" id="SECID0ETGAC"><title>Remarks.</title><p>This genus was first found in “British East Africa” (now part of Kenya). The second species was discovered in northern India. The third species, to be described below, comes from central China. This scattered distribution suggests that the genus exhibits a continental distribution pattern. It also indicates that with further research, additional new taxa may be discovered across the continents of Africa, Europe and Asia.</p></tp:treatment-sec><ref-list><ref id="B7"><mixed-citation xmlns:xlink="http://www.w3.org/1999/xlink" xlink:type="simple"><person-group><name name-style="western"><surname>Gahan</surname><given-names>CJ</given-names></name></person-group> (<year>1906</year>) The Fauna of British India, including Ceylon and Burma. <tp:taxon-name><tp:taxon-name-part taxon-name-part-type="order">Coleoptera</tp:taxon-name-part></tp:taxon-name>. Vol. I (Cerambycidæ). Bingham CT (Ed.) London, 1–329.</mixed-citation></ref></ref-list></tp:taxon-treatment>
