# Supplementary material for: ﻿Review of the genus Apiocephalus Gahan, 1898 (Coleoptera, Cerambycidae) with description of a new species
Source: Zookeys. 2025 Feb 6;1226:77–85. doi: 10.3897/zookeys.1226.139148 (PMC11826228; doi:10.3897/zookeys.1226.139148)
Supplement: XML Treatment for Apiocephalus punctipennis [file zookeys.1226.139148-treatment2.xml]

<!DOCTYPE tp:taxon-treatment
  PUBLIC "-//TaxonX//DTD Taxonomic Treatment Publishing DTD v0 20100105//EN" "tax-treatment-NSO.dtd">
<tp:taxon-treatment xmlns:tp="http://www.plazi.org/taxpub"><tp:treatment-meta><kwd-group><label>Taxon classification</label><kwd>
              <named-content content-type="kingdom">Animalia</named-content>
            </kwd><kwd>
              <named-content content-type="order">Coleoptera</named-content>
            </kwd><kwd>
              <named-content content-type="family">Cerambycidae</named-content>
            </kwd></kwd-group><mixed-citation publication-type="journal"><person-group><name><surname>Xie</surname><given-names>Guanglin</given-names></name></person-group><article-title>﻿Review of the genus <italic><tp:taxon-name><tp:taxon-name-part taxon-name-part-type="genus" reg="Apiocephalus">Apiocephalus</tp:taxon-name-part></tp:taxon-name></italic> Gahan, 1898 (<tp:taxon-name><tp:taxon-name-part taxon-name-part-type="order">Coleoptera</tp:taxon-name-part></tp:taxon-name>, <tp:taxon-name><tp:taxon-name-part taxon-name-part-type="family">Cerambycidae</tp:taxon-name-part></tp:taxon-name>) with description of a new species</article-title><source>Zookeys</source><day>06</day><month>02</month><year>2025</year><volume>1226</volume><fpage>77</fpage><lpage>85</lpage><pub-id pub-id-type="doi">10.3897/zookeys.1226.139148</pub-id></mixed-citation></tp:treatment-meta><tp:nomenclature><label>﻿</label><tp:taxon-name>
            <object-id xmlns:xlink="http://www.w3.org/1999/xlink" content-type="arpha" xlink:type="simple">7CDE5F9F-B185-5A0F-8022-AD4636088604</object-id>
            <tp:taxon-name-part taxon-name-part-type="genus" reg="Apiocephalus">Apiocephalus</tp:taxon-name-part>
            <tp:taxon-name-part taxon-name-part-type="species" reg="punctipennis">punctipennis</tp:taxon-name-part>
          </tp:taxon-name><tp:taxon-authority>Gahan, 1898</tp:taxon-authority><xref ref-type="fig" rid="F1">Chinese common name: 头花天牛 Fig. 1</xref><tp:nomenclature-citation-list><tp:nomenclature-citation><tp:taxon-name>
                <tp:taxon-name-part taxon-name-part-type="genus" reg="Apiocephalus">Apiocephalus</tp:taxon-name-part>
                <tp:taxon-name-part taxon-name-part-type="species" reg="punctipennis">punctipennis</tp:taxon-name-part>
              </tp:taxon-name><comment>Gahan, 1898: 43. Type locality: Kenya (British East Africa); <xref ref-type="bibr" rid="B1">Aurivillius 1912</xref>: 177 [distribution]; <xref ref-type="bibr" rid="B4">Corinta Ferreira and Veiga Ferreira 1959</xref> [catalogue]; <xref ref-type="bibr" rid="B5">Duffy 1968</xref>: 67 [larva].</comment></tp:nomenclature-citation></tp:nomenclature-citation-list></tp:nomenclature><tp:treatment-sec sec-type="redescription" id="SECID0E2IAC"><title>Redescription.</title><p><bold>Female.</bold> Body testaceous to blackish-brown, clothed with off-white, yellowish-brown to greyish-yellow pubescence, with glabrous areas forming black spots. Pronotum clothed with greyish-white pubescence on middle of disc. Elytra clothed with pale yellowish-brown mixed with greyish-white pubescence and decorated with glabrous irregular black patches. Head rugosely punctate, with a median sulcus on vertex and occiput. Pronotum slightly wider than long between lateral spines, at about apical third distinctly constricted, with a coniform spine on middle of each side; anterior two protuberances on disc with rather steep anterior slope. Elytra about 1.8 times as long as humeral width, with sides slightly constricted at the basal third; disc coarsely punctate, with the punctures gradually becoming shallower towards apex. Legs moderately long, with femur slightly clavate.</p><fig id="F1" position="float" orientation="portrait"><object-id xmlns:xlink="http://www.w3.org/1999/xlink" content-type="doi" xlink:type="simple">10.3897/zookeys.1226.139148.figure1</object-id><object-id xmlns:xlink="http://www.w3.org/1999/xlink" content-type="arpha" xlink:type="simple">07147D92-E71D-5A16-8DB2-120F64D46C80</object-id><label>Figure 1.</label><caption><p>Holotype of <italic><tp:taxon-name><tp:taxon-name-part taxon-name-part-type="genus" reg="Apiocephalus">Apiocephalus</tp:taxon-name-part><tp:taxon-name-part taxon-name-part-type="species" reg="punctipennis">punctipennis</tp:taxon-name-part></tp:taxon-name></italic> Gahan, 1898 <bold>a</bold> dorsal view <bold>b</bold> lateral view <bold>c</bold> ventral view <bold>d</bold> frontal view <bold>e</bold> lateral view of pronotum <bold>f</bold> labels.</p></caption><graphic xmlns:xlink="http://www.w3.org/1999/xlink" xlink:href="zookeys-1226-077_article-139148__-g001.jpg" position="float" orientation="portrait" xlink:type="simple" id="oo_1243454.jpg"><uri content-type="original_file" xlink:type="simple">https://binary.pensoft.net/fig/1243454</uri></graphic></fig></tp:treatment-sec><tp:treatment-sec sec-type="type material" id="SECID0EHKAC"><title>Type material examined.</title><p><bold><italic>Holotype</italic></bold> • female (<named-content xmlns:xlink="http://www.w3.org/1999/xlink" content-type="dwc:institutional_code" xlink:title="Natural History Museum, London, UK" xlink:href="http://grbio.org/institution/natural-history-museum-london" xlink:type="simple">NHMUK</named-content>): ‘Type [p, label circular, red framed]; B. E. Africa. / C. S. Betton. / 98–12. [p]; <tp:taxon-name><tp:taxon-name-part taxon-name-part-type="genus" reg="Apiocephalus">Apiocephalus</tp:taxon-name-part></tp:taxon-name> / <tp:taxon-name><tp:taxon-name-part taxon-name-part-type="genus" reg="Apiocephalus"/><tp:taxon-name-part taxon-name-part-type="species" reg="punctipennis">punctipennis</tp:taxon-name-part></tp:taxon-name> / Type / Gahan [h]; NHMUK014596632 [p]’.</p></tp:treatment-sec><tp:treatment-sec sec-type="distribution" id="SECID0EGLAC"><title>Distribution.</title><p>Kenya.</p></tp:treatment-sec><tp:treatment-sec sec-type="remarks" id="SECID0ELLAC"><title>Remarks.</title><p>Although <xref ref-type="bibr" rid="B6">Gahan (1898)</xref> did not specify the gender of the type specimen in the original description, its antennal length and abdominal shape indicate that it is female. Additionally, based on the data uploaded by <xref ref-type="bibr" rid="B2">Bezark (2013)</xref> on the website “<tp:taxon-name><tp:taxon-name-part taxon-name-part-type="superfamily">Cerambycoidea</tp:taxon-name-part></tp:taxon-name>”, this species occurs in Manyara, Tanzania.</p></tp:treatment-sec><ref-list><ref id="B1"><mixed-citation xmlns:xlink="http://www.w3.org/1999/xlink" xlink:type="simple"><person-group><name name-style="western"><surname>Aurivillius</surname><given-names>C</given-names></name></person-group> (<year>1912</year>) <source><tp:taxon-name><tp:taxon-name-part taxon-name-part-type="family">Cerambycidae</tp:taxon-name-part></tp:taxon-name>: <tp:taxon-name><tp:taxon-name-part taxon-name-part-type="subfamily">Cerambycinae</tp:taxon-name-part></tp:taxon-name>. Coleopterorum Catalogus pars 39 [Vol. 22]. Junk W.</source><publisher-name>&amp; Schenkling S.</publisher-name>, <publisher-loc>Berlin</publisher-loc>, <size units="page">574 pp</size>.</mixed-citation></ref><ref id="B4"><mixed-citation xmlns:xlink="http://www.w3.org/1999/xlink" xlink:type="simple"><person-group><name name-style="western"><surname>Corinta Ferreira</surname><given-names>M</given-names></name><name name-style="western"><surname>Veiga Ferreira</surname><given-names>G</given-names></name></person-group> (<year>1959</year>) <article-title>Catálogo dos Cerambicídeos da Região Etiópica. II. Parte - Supertribos <tp:taxon-name><tp:taxon-name-part taxon-name-part-type="subtribe">Disteniina</tp:taxon-name-part></tp:taxon-name>, <tp:taxon-name><tp:taxon-name-part taxon-name-part-type="subtribe">Asemina</tp:taxon-name-part></tp:taxon-name>, <tp:taxon-name><tp:taxon-name-part taxon-name-part-type="subtribe">Cerambycina</tp:taxon-name-part></tp:taxon-name>, <tp:taxon-name><tp:taxon-name-part taxon-name-part-type="subtribe">Auxesina</tp:taxon-name-part></tp:taxon-name> &amp; <tp:taxon-name><tp:taxon-name-part taxon-name-part-type="subtribe">Lepturina</tp:taxon-name-part></tp:taxon-name>.</article-title><source>Memórias do Instituto de Investigação científica de Moçambique</source><volume>1</volume>: <fpage>77</fpage>–<lpage>398</lpage>.</mixed-citation></ref><ref id="B5"><mixed-citation xmlns:xlink="http://www.w3.org/1999/xlink" xlink:type="simple"><person-group><name name-style="western"><surname>Duffy</surname><given-names>EAJ</given-names></name></person-group> (<year>1968</year>) A monograph of the immature stages of Oriental timber beetles (<tp:taxon-name><tp:taxon-name-part taxon-name-part-type="family">Cerambycidae</tp:taxon-name-part></tp:taxon-name>). British Museum (Natural History), London, [VIII +] 434 pp [+ 18 pls].</mixed-citation></ref><ref id="B6"><mixed-citation xmlns:xlink="http://www.w3.org/1999/xlink" xlink:type="simple"><person-group><name name-style="western"><surname>Gahan</surname><given-names>CJ</given-names></name></person-group> (<year>1898</year>) Descriptions of new Longicorn <tp:taxon-name><tp:taxon-name-part taxon-name-part-type="order">Coleoptera</tp:taxon-name-part></tp:taxon-name> from East Africa. The Annals and Magazine of Natural History Series 7, 2(7) : 40–59. <ext-link xlink:href="10.1080/00222939808678011" ext-link-type="doi" xlink:type="simple">https://doi.org/10.1080/00222939808678011</ext-link></mixed-citation></ref><ref id="B2"><mixed-citation xmlns:xlink="http://www.w3.org/1999/xlink" xlink:type="simple"><person-group><name name-style="western"><surname>Bezark</surname><given-names>LG</given-names></name></person-group> (<year>2013</year>) Topic: Tanzania: <italic><tp:taxon-name><tp:taxon-name-part taxon-name-part-type="genus">Apiocephalus</tp:taxon-name-part><tp:taxon-name-part taxon-name-part-type="species">punctipennis</tp:taxon-name-part></tp:taxon-name></italic>. In <tp:taxon-name><tp:taxon-name-part taxon-name-part-type="superfamily">Cerambycoidea</tp:taxon-name-part></tp:taxon-name> Forum. <ext-link xlink:href="https://www.cerambycoidea.com/forum/topic.asp?TOPIC_ID=16191" ext-link-type="uri" xlink:type="simple">https://www.cerambycoidea.com/forum/topic.asp?TOPIC_ID=16191</ext-link> [accessed 29 November 2024]</mixed-citation></ref></ref-list></tp:taxon-treatment>
