# Supplementary material for: ﻿Review of the genus Apiocephalus Gahan, 1898 (Coleoptera, Cerambycidae) with description of a new species
Source: Zookeys. 2025 Feb 6;1226:77–85. doi: 10.3897/zookeys.1226.139148 (PMC11826228; doi:10.3897/zookeys.1226.139148)
Supplement: XML Treatment for Apiocephalus licheneus [file zookeys.1226.139148-treatment3.xml]

<!DOCTYPE tp:taxon-treatment
  PUBLIC "-//TaxonX//DTD Taxonomic Treatment Publishing DTD v0 20100105//EN" "tax-treatment-NSO.dtd">
<tp:taxon-treatment xmlns:tp="http://www.plazi.org/taxpub"><tp:treatment-meta><kwd-group><label>Taxon classification</label><kwd>
              <named-content content-type="kingdom">Animalia</named-content>
            </kwd><kwd>
              <named-content content-type="order">Coleoptera</named-content>
            </kwd><kwd>
              <named-content content-type="family">Cerambycidae</named-content>
            </kwd></kwd-group><mixed-citation publication-type="journal"><person-group><name><surname>Xie</surname><given-names>Guanglin</given-names></name></person-group><article-title>﻿Review of the genus <italic><tp:taxon-name><tp:taxon-name-part taxon-name-part-type="genus" reg="Apiocephalus">Apiocephalus</tp:taxon-name-part></tp:taxon-name></italic> Gahan, 1898 (<tp:taxon-name><tp:taxon-name-part taxon-name-part-type="order">Coleoptera</tp:taxon-name-part></tp:taxon-name>, <tp:taxon-name><tp:taxon-name-part taxon-name-part-type="family">Cerambycidae</tp:taxon-name-part></tp:taxon-name>) with description of a new species</article-title><source>Zookeys</source><day>06</day><month>02</month><year>2025</year><volume>1226</volume><fpage>77</fpage><lpage>85</lpage><pub-id pub-id-type="doi">10.3897/zookeys.1226.139148</pub-id></mixed-citation></tp:treatment-meta><tp:nomenclature><label>﻿</label><tp:taxon-name>
            <object-id xmlns:xlink="http://www.w3.org/1999/xlink" content-type="arpha" xlink:type="simple">0A02FBDE-6A16-5157-8A46-831087BD7ADE</object-id>
            <tp:taxon-name-part taxon-name-part-type="genus" reg="Apiocephalus">Apiocephalus</tp:taxon-name-part>
            <tp:taxon-name-part taxon-name-part-type="species" reg="licheneus">licheneus</tp:taxon-name-part>
          </tp:taxon-name><tp:taxon-authority>Gahan, 1906</tp:taxon-authority><xref ref-type="fig" rid="F2">Chinese common name: 梨头花天牛 Fig. 2</xref><tp:nomenclature-citation-list><tp:nomenclature-citation><tp:taxon-name>
                <tp:taxon-name-part taxon-name-part-type="genus" reg="Apiocephalus">Apiocephalus</tp:taxon-name-part>
                <tp:taxon-name-part taxon-name-part-type="species" reg="licheneus">licheneus</tp:taxon-name-part>
              </tp:taxon-name><comment>Gahan, 1906: 74. Type locality: India (Dehradun); <xref ref-type="bibr" rid="B1">Aurivillius 1912</xref>: 177 [distribution]; <xref ref-type="bibr" rid="B5">Duffy 1968</xref>: 67 [hosts]; <xref ref-type="bibr" rid="B10">Mukhopadhyay and Biswas 2011</xref>: 82 [distribution]; <xref ref-type="bibr" rid="B9">Mamlayya et al. 2014</xref>: 5494 [distribution]; <xref ref-type="bibr" rid="B3">Bhawane et al. 2015</xref>: 680 [distribution]; <xref ref-type="bibr" rid="B8">Kariyanna et al. 2017</xref>: 257 [distribution].</comment></tp:nomenclature-citation></tp:nomenclature-citation-list></tp:nomenclature><tp:treatment-sec sec-type="redescription" id="SECID0ENOAC"><title>Redescription.</title><p><bold>Male.</bold> Body reddish-brown to blackish-brown, clothed with greyish-white, greyish-yellow and blackish-brown pubescence. Greyish-white pubescence denser on apex of scape, pronotum, elytral humeri, apical fourth of elytra, apex of femora, sides of mesosternum and metepisternum. Pronotum provided with three glabrous black spots at base, of which the middle one near middle is small. Elytra mostly clothed with blackish-brown mixed greyish-yellow pubescence on basal three-fourths, irregularly interspersed with greyish-white pubescent spots. Abdominal ventrites dotted with greyish-white pubescent spots on both sides. Head slightly rugose-punctate, with a pair of small tubercles on vertex between the eyes. Pronotum slightly wider than long between lateral spines, distinctly constricted at about apical fifth, with a coniform spine on middle of each side; anterior two protuberances on disc with anterior slope relatively gentle. Elytra about 1.9 times as long as humeral width, with sides subparallel in basal two-thirds, thence converging more strongly towards apices; surface strongly and closely punctate on basal three-fourths, inconspicuously on apical fourth. Legs long, femora slightly clavate, somewhat constricted apically.</p><fig id="F2" position="float" orientation="portrait"><object-id xmlns:xlink="http://www.w3.org/1999/xlink" content-type="doi" xlink:type="simple">10.3897/zookeys.1226.139148.figure2</object-id><object-id xmlns:xlink="http://www.w3.org/1999/xlink" content-type="arpha" xlink:type="simple">E918976E-89C0-529D-B7CA-5450586FFF15</object-id><label>Figure 2.</label><caption><p>Holotype of <italic><tp:taxon-name><tp:taxon-name-part taxon-name-part-type="genus" reg="Apiocephalus">Apiocephalus</tp:taxon-name-part><tp:taxon-name-part taxon-name-part-type="species" reg="licheneus">licheneus</tp:taxon-name-part></tp:taxon-name></italic> Gahan, 1906 <bold>a</bold> dorsal view <bold>b</bold> lateral view <bold>c</bold> ventral view <bold>d</bold> frontal view <bold>e</bold> lateral view of pronotum <bold>f</bold> labels.</p></caption><graphic xmlns:xlink="http://www.w3.org/1999/xlink" xlink:href="zookeys-1226-077_article-139148__-g002.jpg" position="float" orientation="portrait" xlink:type="simple" id="oo_1243455.jpg"><uri content-type="original_file" xlink:type="simple">https://binary.pensoft.net/fig/1243455</uri></graphic></fig></tp:treatment-sec><tp:treatment-sec sec-type="type material" id="SECID0EZPAC"><title>Type material examined.</title><p><bold><italic>Holotype</italic></bold> • male (<named-content xmlns:xlink="http://www.w3.org/1999/xlink" content-type="dwc:institutional_code" xlink:title="Natural History Museum, London, UK" xlink:href="http://grbio.org/institution/natural-history-museum-london" xlink:type="simple">NHMUK</named-content>): ‘Type [p, label circular, red framed]; DEHRA DUN [p]; 1900 / 14 [p]; apiocephalus / <tp:taxon-name><tp:taxon-name-part taxon-name-part-type="genus" reg="Apiocephalus"/><tp:taxon-name-part taxon-name-part-type="species" reg="licheneus">licheneus</tp:taxon-name-part></tp:taxon-name>, / Type Gahan [h]; NHMUK014596631 [p]’.</p></tp:treatment-sec><tp:treatment-sec sec-type="distribution" id="SECID0ETAAE"><title>Distribution.</title><p>India.</p></tp:treatment-sec><tp:treatment-sec sec-type="remarks" id="SECID0EYAAE"><title>Remarks.</title><p>This species differs from <italic><tp:taxon-name><tp:taxon-name-part taxon-name-part-type="genus" reg="Apiocephalus">A.</tp:taxon-name-part><tp:taxon-name-part taxon-name-part-type="species" reg="punctipennis">punctipennis</tp:taxon-name-part></tp:taxon-name></italic> primarily by the denser greyish-white pubescence on the pronotum, the less steep anterior slope of the two anterior protuberances on the disc of the pronotum, and the presence of pubescent black spots on the elytra instead of glabrous black spots.</p></tp:treatment-sec><ref-list><ref id="B1"><mixed-citation xmlns:xlink="http://www.w3.org/1999/xlink" xlink:type="simple"><person-group><name name-style="western"><surname>Aurivillius</surname><given-names>C</given-names></name></person-group> (<year>1912</year>) <source><tp:taxon-name><tp:taxon-name-part taxon-name-part-type="family">Cerambycidae</tp:taxon-name-part></tp:taxon-name>: <tp:taxon-name><tp:taxon-name-part taxon-name-part-type="subfamily">Cerambycinae</tp:taxon-name-part></tp:taxon-name>. Coleopterorum Catalogus pars 39 [Vol. 22]. Junk W.</source><publisher-name>&amp; Schenkling S.</publisher-name>, <publisher-loc>Berlin</publisher-loc>, <size units="page">574 pp</size>.</mixed-citation></ref><ref id="B5"><mixed-citation xmlns:xlink="http://www.w3.org/1999/xlink" xlink:type="simple"><person-group><name name-style="western"><surname>Duffy</surname><given-names>EAJ</given-names></name></person-group> (<year>1968</year>) A monograph of the immature stages of Oriental timber beetles (<tp:taxon-name><tp:taxon-name-part taxon-name-part-type="family">Cerambycidae</tp:taxon-name-part></tp:taxon-name>). British Museum (Natural History), London, [VIII +] 434 pp [+ 18 pls].</mixed-citation></ref><ref id="B10"><mixed-citation xmlns:xlink="http://www.w3.org/1999/xlink" xlink:type="simple"><person-group><name name-style="western"><surname>Mukhopadhyay</surname><given-names>P</given-names></name><name name-style="western"><surname>Biswas</surname><given-names>S</given-names></name></person-group> (<year>2011</year>) <article-title>On a collection of <tp:taxon-name><tp:taxon-name-part taxon-name-part-type="class">Insecta</tp:taxon-name-part></tp:taxon-name>: Coleopera: <tp:taxon-name><tp:taxon-name-part taxon-name-part-type="family">Cerambycidae</tp:taxon-name-part></tp:taxon-name> and <tp:taxon-name><tp:taxon-name-part taxon-name-part-type="family">Curculionidae</tp:taxon-name-part></tp:taxon-name> (<tp:taxon-name><tp:taxon-name-part taxon-name-part-type="subfamily">Brachyderinae</tp:taxon-name-part></tp:taxon-name> and <tp:taxon-name><tp:taxon-name-part taxon-name-part-type="subfamily">Otiorrhynchinae</tp:taxon-name-part></tp:taxon-name>) from Uttarakhand.</article-title><source>Records of the Zoological Survey of India</source><volume>111</volume>(<issue>2</issue>): <fpage>75</fpage>–<lpage>88</lpage>. <ext-link xlink:href="10.26515/rzsi/v111/i2/2011/158867" ext-link-type="doi" xlink:type="simple">https://doi.org/10.26515/rzsi/v111/i2/2011/158867</ext-link></mixed-citation></ref><ref id="B9"><mixed-citation xmlns:xlink="http://www.w3.org/1999/xlink" xlink:type="simple"><person-group><name name-style="western"><surname>Mamlayya</surname><given-names>AB</given-names></name><name name-style="western"><surname>Bhawane</surname><given-names>GP</given-names></name><name name-style="western"><surname>Ghate</surname><given-names>HV</given-names></name></person-group> (<year>2014</year>) <article-title>First record of the Long-horned Beetle <italic><tp:taxon-name><tp:taxon-name-part taxon-name-part-type="genus">Apiocephalus</tp:taxon-name-part><tp:taxon-name-part taxon-name-part-type="species">licheneus</tp:taxon-name-part></tp:taxon-name></italic> Gahan from western India (<tp:taxon-name><tp:taxon-name-part taxon-name-part-type="order">Coleoptera</tp:taxon-name-part></tp:taxon-name>: <tp:taxon-name><tp:taxon-name-part taxon-name-part-type="family">Cerambycidae</tp:taxon-name-part></tp:taxon-name>: <tp:taxon-name><tp:taxon-name-part taxon-name-part-type="subfamily">Lepturinae</tp:taxon-name-part></tp:taxon-name>).</article-title><source>Journal of Threatened Taxa</source><volume>6</volume>(<issue>2</issue>): <fpage>5494</fpage>–<lpage>5498</lpage>. <ext-link xlink:href="10.11609/JoTT.o3612.5494-8" ext-link-type="doi" xlink:type="simple">https://doi.org/10.11609/JoTT.o3612.5494-8</ext-link></mixed-citation></ref><ref id="B3"><mixed-citation xmlns:xlink="http://www.w3.org/1999/xlink" xlink:type="simple"><person-group><name name-style="western"><surname>Bhawane</surname><given-names>GP</given-names></name><name name-style="western"><surname>Gaikwad</surname><given-names>YB</given-names></name><name name-style="western"><surname>Gaikwad</surname><given-names>SM</given-names></name><name name-style="western"><surname>Mamlayya</surname><given-names>AB</given-names></name></person-group> (<year>2015</year>) <article-title>Longicorn beetles and their diet breadth from forests of Kolhapur district, northern western Ghats, Maharashtra.</article-title><source>The Bioscan</source><volume>10</volume>(<issue>2</issue>): <fpage>679</fpage>–<lpage>684</lpage>.</mixed-citation></ref><ref id="B8"><mixed-citation xmlns:xlink="http://www.w3.org/1999/xlink" xlink:type="simple"><person-group><name name-style="western"><surname>Kariyanna</surname><given-names>B</given-names></name><name name-style="western"><surname>Mohan</surname><given-names>M</given-names></name><name name-style="western"><surname>Rajeev</surname><given-names>Gupta</given-names></name><name name-style="western"><surname>Vitali</surname><given-names>F</given-names></name></person-group> (<year>2017</year>) <article-title>The checklist of longhorn beetles (<tp:taxon-name><tp:taxon-name-part taxon-name-part-type="order">Coleoptera</tp:taxon-name-part></tp:taxon-name>: <tp:taxon-name><tp:taxon-name-part taxon-name-part-type="family">Cerambycidae</tp:taxon-name-part></tp:taxon-name>) from India.</article-title><source>Zootaxa</source><volume>4345</volume>(<issue>1</issue>): <fpage>1</fpage>–<lpage>317</lpage>. <ext-link xlink:href="10.11646/zootaxa.4345.1.1" ext-link-type="doi" xlink:type="simple">https://doi.org/10.11646/zootaxa.4345.1.1</ext-link></mixed-citation></ref></ref-list></tp:taxon-treatment>
